# Supplementary material for: An extract from the frass of swallowtail butterfly (Papilio machaon) larvae inhibits HCT116 colon cancer cell proliferation but not other cancer cell types
Source: BMC Genomics. 2023 Dec 4;24:735. doi: 10.1186/s12864-023-09841-0 (PMC10696813; doi:10.1186/s12864-023-09841-0)
Supplement: Supplementary file 2 — Supplementary Material 2 [file 12864_2023_9841_MOESM2_ESM.xlsx]

## Sheet: Sheet1
	Table S1 Rf value of each spot indicated by arrowheads in Fig. 2.
	Host plant	Hex ext.	Chl ext.	Met ext.
	O. javanica	0.549849	0.609265	0.760322
		0.403827	0.563948	0.3857
			0.512588	0.301108
			0.444109
			0.343404
			0.301108
			0.130916
	A. keiskei	0.549849	0.573011	0.846928
		0.473313	0.526687	0.795569
		0.396777	0.484391	0.76435
		0.353474	0.453172	0.483384
		0.30715	0.388721	0.379658
	F. vulgare	0.363545	0.593152	0.856999
			0.517623	0.777442
			0.458207	0.593152
			0.394763	0.524673
			0.289023	0.383686
			0.176234
	These spots were specifically detected in extracts of larval frass compared to host plants.
