# Supplementary material for: An extract from the frass of swallowtail butterfly (Papilio machaon) larvae inhibits HCT116 colon cancer cell proliferation but not other cancer cell types
Source: BMC Genomics. 2023 Dec 4;24:735. doi: 10.1186/s12864-023-09841-0 (PMC10696813; doi:10.1186/s12864-023-09841-0)
Supplement: Supplementary file 3 — Supplementary Material 3 [file 12864_2023_9841_MOESM3_ESM.xlsx]

## Sheet: All_DEGs
Table S2 All DEGs in HCT116.
Rank	RefSeq IDs	Gene name	Gene function in cancer	Upregulated (+) / Downregulated (-)
1	NR_146433	RCOR3		+
2	XM_047442464	ZNF711		+
3	XM_047431383	MARK3		-
4	NM_001318727	ZNF532		+
5	NM_005324	H3-3B		-
6	XM_024451436	HSPBP1	Inhibition of cell proliferation in breast cancer by overexpression.	-
7	XM_047423448	COQ4		-
8	XM_047449254	DZIP3		+
9	XM_047439021	EPS8L1		+
10	XM_005246712	ZDBF2		-
11	XM_006720559	NUSAP1	Inhibition of cell proliferation, and induction of apoptosis in colon cancer by knockdown.	-
12	XM_047440908	SETD4	Inhibition of cell proliferation and cell cycle at G1/S phase in breast cancer by knockdown.	+
13	XM_047432567	MYO9A		+
14	XM_017009117	BTNL9	Inhibition of cell proliferation, colonization and cell cycle at G2/M phase, and induction of apoptosis in breast cancer.	+
15	XM_047415957	N4BP2		-
16.5	XM_024447520	HOOK1		-
16.5	XM_047422225	HOOK1		-
18	NM_001369604	ST7	Overexpression in cell cycle arrest, and decreased expression in cell division.	-
19	XM_047434283	BANP	Inhibition of cell cycle and proliferation in breast cancer and colon cancer.	-
20	NM_001376139	TTC31		+
21	NM_015040	PIKFYVE		+
22	XM_047447884	SASS6	Inhibition of cell cycle at G2/M phase and proliferation, induction of apoptosis in breast cancer and colon cancer by knockdown.	-
23	NM_033084	FANCD2		+
24	NM_001350759	C1orf109	Inhibition of cell proliferation in breast cancer by knockdown.	+
25	XM_005249218	CARMIL1		+
26	NM_001355401	NPIPB12		+
27	XM_017012407	PPP1R9A		-
28	XM_047437097	PIGL		+
29	NM_001330302	SAP130		-
30	NM_080685	PTPN13	Inhibition of proliferation and colonization, and induction of apoptosis in renal cancer by increased expression.	-
31	XM_017014793	COQ4		+
32	NM_001432	EREG		+
33	NM_001322153	TANGO2		+
34	XM_047443470	GPAT2	Inhibition of proliferation, and induction of apoptosis in breast cancer by knockdown.	+
35	NM_000990	RPL27A		+
36	XM_047421834	RMDN1		-
37	NM_001146112	MIER1		-
38	NM_001077527	JRK	Inhibition of proliferation in breast cancer and colon cancer.	-
39	XM_047443471	GPAT2	Inhibition of proliferation, and induction of apoptosis in breast cancer by knockdown.	-
40	XM_047417562	CPLANE1		+
41	XM_047436491	TNRC6C	Inhibition of proliferation, and induction of apoptosis in papillary thyroid cancer by overexpression.	+
42	XR_951565	LOC101929774		+
43	XM_047429511	ZNF84	Induction of proliferation by knockdown.	+
44	NM_001040616	LINS1		-
45	NM_021908	ST7	Inhibition of colonization and proliferation in prostate cancer and breast cancer.	+
46	NM_001346258	USP28	Induction of apoptosis in lung cancer by knockdown, and promotion of cell cycle and inhibition of apoptosis in pancreatic cancer by overexpression.	-
47	NM_001369557	RPL17	Induction of apoptosis in colon cancer by knockdown.	+
48	NM_001281779	ZMYND8	Inhibition of colonization and proliferation in breast cancer and liver cancer.	+
49	XM_005265382	SEMA3F	Inhibition of proliferation in oral cancer.	-
50	XM_047449427	unchracterized		-
51	NM_001394096	RASSF8		+
52	NM_006445	PRPF8		+
53	XM_017004101	EML6		-
54	XM_047426251	DEAF1		-
55	NM_001083885	WHRN		-
56	XM_047440327	ZNF512B		+
57	NM_001278715	POLR2H		+
58	XM_047435816	ENDOV		+
59	NM_001190945	TRAF1		+
60	XM_047441263	PLXNB2		+
61	XM_024454157	STOX2		-
62	XM_017026544	HSPBP1		+
63	NM_001387999	BAG6		+
64	XM_047440909	SETD4		-
65	XM_047435936	DENND4B		-
66	NM_001256802	RPS3		+
67	NM_020948	MIER1		+
68	XR_427677	LOC101929977		+
69	NM_001354153	MIA2		+
70	XM_047447889	SASS6		+
71	XM_011527961	ADAMTSL5		-
72	NM_001400465	MATR3		+
73	NM_004577	PSPH		+
74	XR_007060725	DDHD2		-
75	NM_001135707	ACBD4		-
76	XM_006723307	MARK4		+
77	NM_133180	EPS8L1		-
78	NM_001395697	DICER1		+
79	NR_174616	ST6GALNAC6		+
80	XM_047416915	LVRN		-
81	NM_001320547	WDR6		+
82	NM_001345975	YTHDC2		+
83	XR_001750415	GPATCH2L		+
84	XR_007065505	ZNF594		-
85	XM_047448948	EPB41		-
86	XM_047431920	SYDE2		-
87	NM_001288830	FCRLB		-
88	XM_017002546	LZIC		+
89	NM_001286984	CNTLN		+
90	XM_011538601	CALCOCO1		+
91	NM_001360057	EPM2A		+
92	NM_001324341	ZSCAN32		+
93	NM_020475	ANK1		+
94	XM_006711498	THBS3		+
95	NM_021248	CDH22		-
96	NM_001128626	SPIRE1		+
97	XM_017019640	FOXJ2		+
98	XM_047427550	SF1		+
99	NM_198382	CACNA1G		-
100	XR_007096368	PACRGL		-
101	NM_001284259	KIF20B		-
102	XM_047430870	PCNX2		-
103	NM_002211	ITGB1		+
104	XM_047440141	KCNG1		+
105	NM_001244945	STEAP2		-
106	NM_001256726	USP39		+
107	NM_000875	IGF1R		-
108	XM_047436550	ENGASE		+
109	XM_047439716	ARMC6		+
110	NM_001387004	N4BP2L2		+
111	XM_005265316	NGLY1		-
112	NM_031444	GUCD1		+
113	NM_001278629	C9orf43		-
114	XM_011536261	QKI		+
115	XM_047429411	SPATS2		+
116	XM_047439032	SAMD4B		-
117	NM_020912	FLYWCH1		+
118	XM_017014198	SEMA4D		-
119	XM_047434805	DOC2A		-
120	NR_132995	LINC00680		+
121	NM_001351302	CORO6		+
122	XM_047435775	CCDC57		-
123	XM_047423446	ABHD17B		+
124	XM_011532042	OTUD4		-
125	XM_047442021	ATP11C		+
126	NM_207038	TCF12		+
127	XM_047443296	SMN1		+
128	NM_001287340	NADK2		+
129	NR_136212	TANGO2		+
130	XM_006721709	TEPSIN		+
131	NM_001386777	DTNA		-
132	NM_001387338	MANBAL		-
133	XM_047436834	MYO19		+
134	XM_047423861	SECISBP2		-
135	NM_001300768	PRIMPOL		-
136	NM_003379	EZR		+
137	XM_047430465	SUPT20H		-
138	XM_047426730	TKFC		-
139	NM_001184992	RNF135		-
140	XM_047428302	ANO4		-
141	XM_011514324	E2F3		+
142	NM_001039589	DPH2		+
143	XM_047416198	WWC2		-
144	NM_016351	ADAM22		-
145	NM_001143757	LRRC27		+
146	NM_001384627	DPP9		+
147	XM_017028787	SEC14L4		-
148	NR_169528	MCTP2		+
149	XM_017008589	NELFA		+
150	XM_005271485	SIK3		-
151	NM_001351359	MMS19		+
152	NM_001386978	C17orf80		-
153	NR_024422	ZNF503-AS2		+
154	NM_001146018	TJAP1		+
155	NM_003973	RPL14		+
156	NM_004134	HSPA9		+
157	NM_001376771	FIP1L1		+
158	XM_011525395	DGKE		+
159	XM_011538602	CALCOCO1		-
160	XM_047419147	ARID1B		-
161	NM_001363521	MFSD8		+
162	NM_001271995	CREB3L3		+
163	NM_001286985	CNTLN		-
164	NM_001318976	TAF1B		+
165	NR_103492	GIGYF2		-
166	NM_001375908	SGMS2		+
167	XM_006722004	RAD51C		-
168	NM_014368	LHX6		-
169	NR_138571	L3HYPDH		+
170	NM_014504	RABGEF1		-
171	XM_005254505	DPP8		-
172	NR_148551	C19orf54		+
173	XM_005247270	ZDHHC23		+
174	XM_047431721	SOS2		-
175	XM_011536079	SMPD2		+
176	XM_047446254	TAF1B		-
177	NM_001400456	MATR3		-
178	XM_047439517	BRSK1		+
179	XM_017006962	PTPRG		-
180	NR_164156	LOC101929950		+
181	NM_000224	KRT18		+
182	XM_047422903	LPAR1		-
183	XM_011521164	CLPX		-
184	NR_049769	C1QTNF1		+
185	XM_017027512	NAPSA		+
186	XM_011517554	CHD7		+
187	XM_047420119	TECPR1		-
188	NM_004851	NAPSA		-
189	NM_001385235	MTMR6		-
190	XM_047440184	PHF20		+
191	XM_047432358	SIN3A		-
192	NM_001278709	PSMD2		+
193	XM_047423846	TMEM39B		+
194	XM_047422439	RECQL4		+
195	NM_001387337	MANBAL		+
196	XM_011528978	SLC17A9		-
197	XM_047443313	BDP1		+
198	XM_005261135	PFKL		-
199	XM_011528271	YIPF2		+
200	NR_170691	TNK2		+
201	NM_001323903	LEO1		+
202	NM_001286840	PHF19		+
203	NM_001144856	PLEKHG6		-
204	NM_001349648	RPS6KC1		-
205	XM_047448898	CRELD1		-
206	XM_047443228	COL4A4		+
207	XM_047443591	ERMAP		-
208	XM_047428345	CPNE8		+
209	XM_047448170	MST1R		+
210	XM_006718578	PC		-
211	XM_011515756	CPSF4		+
212	NM_025092	PGGHG		+
213	NM_001367983	SCARB1		+
214	NR_165304	NHEJ1		+
215	XR_245277	RUFY1		+
216	XM_017017391	KDM2A		+
217	NM_001393451	ANAPC15		-
218	NM_001168344	RREB1		+
219	NM_001330367	CCDC91		+
220	XM_047424947	WASHC2C		-
221	NR_168448	H4C15		-
222	NM_145015	MRGPRF		-
223	NM_001377234	PLEKHA1		+
224	NM_001301684	CCDC148		+
225	XM_047421666	RNF19A		+
226	NM_206907	PRKAA1		+
227	XM_011519052	BRD3		+
228	NM_001267810	EIF6		+
229	NM_032373	PCGF5		+
230	NM_001321236	MINK1		-
231	NM_000278	PAX2		-
232	XM_024449327	CCDC122		+
233	XM_024449833	ZMYM1		+
234	XM_047420173	STEAP2		-
235	XM_047424615	COL13A1		+
236	XM_047437676	MIB1		-
237	XM_017017313	ESRRA		-
238	XM_047437033	SLC16A5		+
239	XM_005259062	KLK10		+
240	XM_011540573	MYSM1		+
241	XM_017001625	RNF220		-
242	NM_001330432	SANBR		-
243	NM_001193657	CYBC1		-
244	NM_001281459	SLC35C2		-
245	NR_125339	FOSL1		+
246	XM_047437595	ZNF532		+
247	XM_017020646	DCUN1D2		+
248	NM_001369893	CNTRL		-
249	NM_023001	ARID4A		-
250	NM_001167865	NSMCE4A		+
251	NM_001348462	CHD1L		-
252	XM_047437098	PIGL		-
253	NM_001290059	ALDH3B1		-
254	XM_011534915	WDFY2		+
255	XM_011520760	FOXJ2		-
256	XM_017010116	ZDHHC11B		-
257	NM_001256856	BTRC		+
258	NM_001367245	RPGR		+
259	XM_005257561	SLC25A19		-
260	XM_047433341	GCNT3		+
261	NM_021009	UBC		+
262	NM_002273	KRT8		+
263	XM_011535732	MTHFD1L		-
264	NM_000880	IL7		+
265	XM_017004319	YPEL5		-
266	XM_017023913	DHX38		+
267	NM_001286826	ARRDC2		-
268	XR_007066554	LINC02804		+
269	XM_047437222	ARHGAP44		+
270	XM_011522698	PLA2G10		-
271	NM_001159378	MTHFSD		+
272	XM_017002897	PDE4DIP		+
273	XM_047427401	S100A13		-
274	XM_047436471	USP36		-
275	NM_015239	AGTPBP1		+
276	XR_007064918	FBXO44		-
277	XM_047426038	USP6NL		+
278	NM_001282739	OSBP2		+
279	XM_011514874	ZKSCAN8		+
280	XM_017012183	ITGB8		+
281	XM_006719525	NCKAP5L		+
282	NM_001386776	DTNA		+
283	NM_001350495	ZNF765		-
284	NM_001385780	ZNF384		+
285	XM_017019407	CDK17		+
286	XM_047430564	TFDP1		+
287	NM_001127584	ING4		-
288	NR_165406	CREBZF		+
289	XM_011545583	ZFX		+
290	NM_001297752	ZNF283		+
291	XM_011537913	ANO4		+
292	XM_047422442	RECQL4		-
293	XM_006714111	PPM1K		+
294	NR_029402	CCT7		+
295	NM_001199812	INTS7		+
296	XM_047417020	WWC1		+
297	NM_001308133	FANCM		+
298	XM_017016686	TET1		+
299	XM_017000344	NEK7		+
300	NM_001394714	GPR108		+
301	NM_003286	TOP1		+
302	XM_047439976	EPB41L1		+
303	XM_011525407	SSH2		-
304	NM_004446	EPRS1		+
305	NM_001374311	STXBP1		+
306	NM_001351164	USP15		-
307	NM_001178125	ABI1		+
308	NM_152634	TCEANC		+
309	NM_001001872	ARMH4		+
310	XM_047436191	DERL2		+
311	XM_017002358	ZMYM1		+
312	NM_001317957	IDI1		+
313	NM_201995	SF1		-
314	XM_047448005	EOGT		-
315	NM_001288580	BROX		-
316	NM_001164164	PPP6R3		-
317	NM_001350532	SNX14		+
318	NM_001747	CAPG		+
319	NM_001354521	NDUFAF6		+
320	NM_001369632	LYRM1		+
321	XR_007061337	CBWD6		-
322	NR_033670	ARMCX6		+
323	NM_001352294	RHOT2		+
324	XM_047419697	DNAJB6		+
325	NM_014449	GPR162		+
326	NM_001400120	IMMT		+
327	NM_001321116	ZSCAN22		+
328	XM_047437750	MPPE1		+
329	XM_047435226	SYNRG		+
330	NM_181697	PRDX1		-
331	NM_001321168	ARHGAP44		-
332	NM_001400339	VIPAS39		+
333	XM_047445423	TTC31		-
334	NM_001352633	PCM1		-
335	XM_047432744	PAQR5		+
336	XM_047448535	YEATS2		-
337	XM_024448233	ZDHHC16		+
338	NM_001363597	POLD3		+
339	XM_047427866	PCSK7		-
340	XM_047421318	RHPN1		+
341	XM_017002357	DNAI4		+
342	NM_001286490	FRMD5		-
343	NM_001278277	E2F6		+
344	NM_017969	IWS1		+
345	XM_047431269	MLH3		-
346	NM_001385557	CAPRIN2		-
347	NM_001375445	FOXN2		-
348	NM_001161780	PDP1		-
349	NM_001206999	CIT		+
350	XM_047420803	ZKSCAN1		-
351	NM_001331092	PABIR2		+
352	XM_024448472	DCDC1		-
353	NR_144633	PI4K2B		+
354	XM_047437197	LRRC37A		-
355	XM_005245852	AHDC1		-
356	XM_047449243	EPS15		-
357	NM_001282438	BLOC1S2		-
358	XM_047442928	SEMA4F		-
359	NR_174415	TCERG1		-
360	XM_024447479	ANKRD18A		-
361	NM_001277815	YTHDF3		-
362	XM_047419374	ZKSCAN3		-
363	XR_007058644	RUFY1		-
364	XM_047449125	B4GALT4		-
365	XR_929899	LOC105376070		+
366	XM_047442247	PLXNA3		-
367	XR_007067780	HSF2BP		+
368	NR_174614	ST6GALNAC6		-
369	NR_169640	CAPRIN2		-
370	NR_027830	BCAP29		+
371	NM_001136537	BTBD19		-
372	NM_001282360	ZNF107		-
373	XM_011522246	ZNF592		+
374	NM_198075	LRRC56		+
375	NR_120379	LOC103171574		+
376	NM_001346603	RINT1		+
377	XM_011527273	ZNF45		+
378	NM_006325	RAN		-
379	XR_001740003	COL7A1		+
380	NR_146279	ANKRD54		+
381	XM_047443883	GALNT3		+
382	NM_013281	FLRT3		+
383	XM_047441913	INTS6L		+
384	NR_144330	PIGG		+
385	XM_024451735	C19orf12		+
386	NM_001258309	NOP2		-
387	XM_047427757	RELT		-
388	XM_047443855	PRKD3		-
389	NM_000365	TPI1		-
390	NM_001366485	ADCK1		-
391	NM_001271889	CIB2		-
392	NM_138803	CCDC148		-
393	NM_194329	RNF38		-
394	NM_002473	MYH9		+
395	NR_165445	BCL9L		+
396	NM_002948	RPL15		-
397	XM_047420739	PARP12		-
398	XM_017004468	IWS1		-
399	NM_001347729	PITRM1		+
400	XM_047444195	INPP1		+
401	XM_047432577	MYO9A		-
402	XM_047421771	RBM12B		-
403	XM_011533542	ANKRD28		+
404	NM_001243743	FANCC		+
405	NM_172316	MEIS2		-
406	NM_001011	RPS7		+
407	NR_104408	SLC25A44		-
408	XM_047443761	EHBP1		+
409	NM_000413	HSD17B1		-
410	XR_944683	SMARCD1		+
411	NM_001391894	EIF4G3		-
412	XM_005274077	VPS37C		+
413	XM_047437194	KIAA0753		-
414	NM_001354726	XPC		-
415	NM_001288781	TTC8		+
416	NM_032263	IQCG		-
417	NM_002654	PKM		+
418	NM_001256106	CD101		+
419	NM_001144063	OSBPL5		-
420	NM_172351	CD46		+
421	XM_006712596	PMS1		-
422	NM_001378072	DDX60L		-
423	XM_047428396	TMTC2		-
424	NM_001354250	FHIP2B		+
425	NM_004728	DDX21		+
426	XM_047437760	SS18		-
427	NM_001093726	SELENOP		-
428	XM_047429282	RAD52		+
429	NM_144718	SPICE1		-
430	NM_001347020	TMEM62		+
431	NR_037650	ARL2-SNX15		-
432	XR_429079	MBD6		-
433	XR_007087192	uncharacterized		+
434	NM_001329924	CALM3		+
435	NM_001352091	VEZT		-
436	XM_005263915	CNNM4		+
437	NM_001243212	CCER2		-
438	XM_047427566	ZNF215		-
439	XM_047426513	DUSP8		-
440	XM_017028379	SLC37A1		-
441	XM_011518944	SURF4		-
442	XM_047432252	CEP152		+
443	NR_172488	FBXL9P		+
444	XR_007088121	uncharacterized		+
445	XR_007088122	uncharacterized		-
446	NM_001258389	ATPSCKMT		+
447	XM_047426832	C11orf54		-
448	XM_017026618	ZNF780A		+
449	NM_001166600	PABIR2		-
450	NM_001349990	RBFOX2		-
451	NM_001384722	GLT8D2		-
452	NM_001385795	ZNF384		+
453	NM_015888	HOOK1		+
454	NM_001374318	CRELD1		+
455	NM_152692	C1GALT1C1		-
456	NM_001351748	DCTD		-
457	NM_001353206	CNTROB		-
458	NM_001370473	CNOT6		-
459	XM_047425413	ODAD2		-
460	XM_047446096	MRPL55		-
461	NM_001287430	UPP1		+
462	XR_007069659	GPAT2		-
463	NM_182795	NPM2		-
464	NM_001375697	CLASP2		+
465	NM_001081003	COMMD5		+
466	NM_000977	RPL13		+
467	NR_028454	ATXN3		-
468	NM_001365605	PRPF40A		-
469	XR_007061769	uncharacterized		+
470	NM_001315533	PDE9A		-
471	XM_005265384	RBSN		-
472	XM_005273504	ASAH1		-
473	NM_001291398	WASHC2A		-
474	XM_047435519	DVL2		-
475	NM_001382660	MBNL2		-
476	NM_001349377	ZDHHC3		-
477	NM_001305033	ZNF33B		-
478	XM_011510219	DENND4B		+
479	NM_001286700	RCL1		-
480	XM_047438261	PROSER3		+
481	NM_004501	HNRNPU		+
482	NM_001257344	BCS1L		-
483	NM_001331078	SPICE1		+
484	NM_152572	AK8		-
485	XR_007061928	PATJ		-
486	XR_007061340	SUSD1		+
487	XM_017027225	ZNF45		-
488	NM_003059	SLC22A4		+
489	NM_001331023	KLHL2		+
490	NR_036556	ANKRD54		-
491	NM_002390	ADAM11		-
492	NM_001382675	MBNL2		+
493	NR_110383	PLS3-AS1		+
494	NM_001170588	HHAT		+
495	XM_011537109	STYX		+
496	XM_047417816	FAM172A		+
497	XM_005255257	TNRC6A		+
498	XM_017021627	WARS1		+
499	XM_011537086	PALS1		-
500	XM_017001314	MEF2D		+
501	XM_017017907	PHF21A		-
502	XM_047443488	SEPTIN10		+
In the upregulated/downregulated column, upregulated genes were marked with +, and downregulated genes were marked with – by treating Fr. 12.
