# Supplementary material for: An extract from the frass of swallowtail butterfly (Papilio machaon) larvae inhibits HCT116 colon cancer cell proliferation but not other cancer cell types
Source: BMC Genomics. 2023 Dec 4;24:735. doi: 10.1186/s12864-023-09841-0 (PMC10696813; doi:10.1186/s12864-023-09841-0)
Supplement: Supplementary file 4 — Supplementary Material 4 [file 12864_2023_9841_MOESM4_ESM.xlsx]

## Sheet: TPM_CYP
Table S3 Exploration of CYP genes expressed in the midgut (MG) and fat body (FB) of P. machaon larvae.
RefSeq IDs	Gene_name	A. keiskei-MG	A. keiskei-FB	F. vulgare-MG	F. vulgare-FB	O. javanica-MG	O. javanica-FB
XM_045677858.1	CYP6B6	3397.39	38.558	4759.83	28.1164	1695.29	93.2584
XM_045682778.1	CYP6B2	1368.69	56.6672	784.908	359.819	382.868	226.223
XM_045682978.1	CYP6B5	825.603	120.959	973.185	32.1378	432.354	48.9828
XM_045678161.1	CYP6B6-like	776.593	21.9034	1018.38	15.6907	465.088	52.2221
XM_045682743.1	CYP6B5	776.341	217.253	711.436	104.305	442.081	212.725
XM_045677850.1	CYP6B6 v4	727.403	67.0552	991.269	45.523	557.245	173.167
XM_014504308.2	CYP6B2	665.251	0.078862	718.173	0.054593	365.986	0.060904
XM_045684814.1	CYP6B5	577.018	81.765	1296.19	101.818	738.957	231.139
XM_045677854.1	CYP6B6	535.048	29.7958	1560.54	14.9691	307.034	46.5567
XM_045677852.1	CYP6B6 v6	517.231	51.9898	685.007	26.6178	290.541	92.6486
XM_045677853.1	CYP6B6 v7	478.423	37.0354	1878.44	32.9431	300.521	87.2508
XM_045677851.1	CYP6B6 v5	454.715	29.0724	3235.8	29.4243	371.039	52.9973
XM_045677845.1	CYP6B2 v1	298.564	0	261.722	0	161.045	0.140719
XM_045682977.1	CYP6B5-like	296.875	40.047	352.682	39.0122	255.535	50.7534
XM_045682850.1	CYP6k1-like	206.28	0.328366	186.278	0.717047	138.004	3.04419
XM_045682722.1	CYP6B5	182.409	69.5796	204.982	47.3271	168.054	84.2315
XM_045681216.1	CYP4C1-like	162.537	32.7164	160.883	69.5283	167.171	91.4617
XM_045677902.1	CYP6B2	160.221	0.019858	131.726	0.104831	79.7573	0.058662
XM_045682844.1	CYP4C1	119.14	8.83204	201.893	5.03703	149.24	10.0021
XM_045681236.1	CYP4C1 partial	103.417	15.8842	87.6802	33.96	92.3465	48.0813
XM_014502023.2	CYP6B5	74.0647	15.1255	78.0605	45.3344	45.5213	32.2381
XM_045677846.1	CYP6B2 v2	70.698	0.034509	47.1063	0	24.2195	0
XM_045683554.1	CYP6B1	64.4598	3.23771	360.194	2.15909	74.0835	4.85356
XM_014506636.2	CYP9e2	54.2252	134.701	2.61682	106.317	74.8699	214.403
XM_045680037.1	CYP6B5	52.1213	70.853	92.7507	67.1016	49.6762	107.101
XM_014514917.2	CYP6j1-like	42.6037	0.680626	30.26	0.781478	65.9604	0.875606
XM_045681228.1	CYP4C1-like	33.289	2.91499	17.8349	7.18097	11.2857	8.76875
XM_014503236.2	CYP6B5	30.763	0.020136	10.6713	0.292929	0.729249	0.603675
XM_045682845.1	CYP4C1-like	28.2801	0.817232	31.0984	0.94652	27.7074	2.107
XM_014502354.2	CYP6k1	23.0959	12.54	65.851	24.1046	33.547	23.9426
XM_045679872.1	CYP9e2-like	21.9963	6.75811	14.5866	11.6455	75.4887	67.6296
XM_045677847.1	CYP6B6 v1	21.1254	0	704.392	0	116.839	36.6939
XM_014512649.2	CYP306a1	20.4416	3.97643	20.4546	2.74098	19.5552	9.91165
XM_014509030.2	CYP12A2	20.3754	31.5074	25.7704	26.9181	40.7272	55.6854
XM_045677849.1	CYP6B6 v3	19.2835	1.61976	12.5846	1.00384	0	0.715454
XM_014512648.2	CYP18a1	8.69168	25.9723	6.60166	33.4535	8.88157	80.6716
XM_045678006.1	CYP12A2	7.28896	7.49576	6.41455	5.14422	8.51789	12.8946
XM_045678281.1	CYP302a1	7.15655	9.13013	4.5152	5.49543	4.63211	3.32265
XM_014507790.2	CYP6B1	7.10298	0.041489	46.0341	0	0.549187	0.016818
XM_014511915.2	CYP9e2	7.08747	8.56673	10.6379	3.38907	17.9884	41.7241
XM_045682857.1	CYP6B6 v1	5.00834	9.55976	8.91787	2.78391	3.78955	18.6167
XM_014499446.2	CYP9f2	3.3506	52.2724	2.33131	9.54491	6.62819	55.8632
XM_045677874.1	CYP6B2-like	3.05978	0.06045	10.4995	0.303971	9.50423	0.267004
XM_045679873.1	CYP9e2	2.98085	2.12712	1.54105	9.14304	1.22058	15.3944
XM_045682920.1	CYP6B5-like	2.91862	6.84567	5.42304	5.95503	3.13158	8.58074
XM_014511786.2	CYP12A2	1.67017	2.07655	2.06065	2.01261	1.40468	4.98202
XM_045680279.1	CYP6B2-like	1.59269	3.50268	4.30562	2.68004	1.56283	2.46007
XM_014499131.2	CYP4d2	1.50228	49.5417	2.17142	36.4876	2.71104	43.1977
XM_045678004.1	CYP12A2-like	1.43127	2.22022	4.45281	3.47377	9.18457	6.56218
XM_014515365.2	CYP304a1	1.24478	653.399	0.062344	819.87	0.260035	679.758
XM_045682922.1	CYP6B5-like	1.22391	3.38419	1.1763	2.96683	1.10298	4.31121
XM_045686960.1	CYP18a1-like	0.795612	0.020537	0.95629	0.279058	1.41636	0.066588
XM_014511701.2	CYP315a1	0.725504	0.792747	1.05127	0.695173	0.731266	0.850182
XM_014510480.2	CYP6B5-like	0.679948	20.6691	6.16455	15.8631	0.312312	45.4812
XM_014500079.2	CYP4g15	0.643054	4.89729	0.926273	15.4931	0.563554	1.81501
XM_014502016.2	CYP6B5	0.539779	3.54036	0.145572	44.4253	0.095868	36.0665
XM_014515565.2	CYP304a1	0.461252	55.2766	1.00903	47.9386	0.604224	71.8805
XM_045680533.1	CYP49a1 v2	0.431491	3.02909	0.716775	3.32242	1.19351	13.1449
XM_045683082.1	CYP6B5-like	0.385717	16.4669	0	0.420325	0	29.6558
XM_014507789.2	CYP6B5	0.374778	6.26881	5.09755	37.012	0.109332	92.5743
XM_045679870.1	CYP9e2	0.3236	0.651835	2.43121	2.54285	2.50906	10.1196
XM_045682859.1	CYP6a2 v2	0.303564	4.82325	1.75472	5.63132	0.435405	18.4468
XM_014509031.2	CYP12A2	0.292312	0.801926	0.163346	0.035673	0.154786	0.253698
XM_045677848.1	CYP6B6 v2	0.286629	0	0.825977	0.0732	0.080172	0.039541
XM_014501732.2	CYP6B6	0.283544	40.8605	9.55834	5.81763	1.97872	90.5486
XM_045682109.1	ecdysone 20-monooxygenase	0.281621	10.8486	0.042327	6.1583	0.815478	21.5885
XM_014511516.2	CYP4C1	0.232127	0.020596	0.937284	0.179926	0.660006	0.717904
XM_045679871.1	CYP9e2	0.188639	0	0.293572	0.871765	1.66714	1.81472
XM_045678104.1	CYP4g15 v2	0.174762	0.071106	0.018759	0	0.012366	0.043121
XM_045683160.1	CYP6B5-like	0.160581	9.62224	0	0.240058	0	25.6376
XM_045681821.1	CYP6a14	0.145675	0	0.009122	0	0.01203	0.013979
XM_045682858.1	CYP6B6 v2	0.141784	0	0.078599	0	0	0
XM_045686511.1	CYP6B5-like	0.104299	237.188	0.078348	215.939	0.353538	158.972
XM_045682823.1	CYP6k1	0.099734	0	0.010703	0	0.028187	0
XM_014503343.2	CYP301a1	0.09682	0.413877	0.209163	0.432573	0.095946	0.59929
XM_014513817.2	CYP6B2	0.090747	0	0.038961	0	0.012838	0
XM_045678446.1	CYP4c21	0.072752	0	0.054653	0.020051	0	0
XM_014513373.2	farnesoate epoxidase	0.067337	0.172315	0.020233	0.315103	0.053313	2.97599
XM_045677965.1	CYP12A2	0.058618	0.421931	0.115559	0.018124	0.077876	0.175038
XM_045682896.1	CYP6k1-like v1	0.050756	0	0	0	0	0
XM_045682761.1	CYP6k1-like v2	0.050403	0.782479	0.113665	0.620494	0.0784	1.39124
XM_045682983.1	CYP6k1-like	0.043563	0	0.147148	0	0.107055	0
XM_045682904.1	CYP6k1-like	0.042079	1.07606	0.115911	3.68988	0	0.258293
XM_014510830.2	CYP305a1	0.041035	0.077773	0.010276	0.112999	0.054148	3.00721
XM_045683933.1	CYP4V2-like	0.040606	0	0	0	0	0
XM_045684016.1	CYP4V2	0.040606	0	0	0	0	0
XM_014507760.2	CYP6B1	0.029578	1.93071	0.022219	7.19579	0	7.09626
XM_045677952.1	CYP12A2	0.029048	5.27637	0.036388	7.11751	0.019229	4.93187
XM_014502017.2	CYP6B5	0.028536	1.60079	0.021438	4.7176	0.028227	4.25294
XM_045678005.1	CYP12A2-like	0.027968	0.258349	0.047794	0.01925	0.054906	0.216485
XM_045685291.1	CYP307a1-like	0.024903	0.088664	0.112272	0.05137	0.074014	0.028675
XM_014511233.2	CYP4c3	0.024872	0	0.021799	0.085508	0.073922	0.545065
XM_014503473.2	CYP6B1	0.01788	0	0.070455	0	0	0
XM_045683911.1	CYP4V2	0.015659	0.031327	0.060155	0.079616	0.02895	0.167764
XM_014508277.2	CYP4c3	0.014096	0	0.01059	0.019416	0	0
XM_014507759.2	CYP6B1	0.012822	0	0.048168	0.070554	0.101585	0
XM_014510817.2	CYP303a1	0.012514	0	0.065822	0	0.136369	0
XM_045681092.1	CYP301a1	0.012382	0	0.018607	0.136208	0	0.05703
XM_045683413.1	CYP49a1	0.011935	0.017011	0.008968	0	0	0
XM_014505778.2	CYP6B5-like	0.008453	34.8017	0.005969	0.680505	0	60.883
XM_014500138.2	CYP4s3	0	0	0.061574	0.094034	0	0
XM_014501690.2	CYP4d8-like	0	0	0	0	0	0
XM_014502657.2	CYP6B5	0	0	0	0	0	157.988
XM_014507935.2	CYP4c21	0	0	0	0	0	0
XM_014507936.2	CYP4d2	0	0	0	0	0	0
XM_014508280.2	CYP4c21	0	0	0	0	0	0
XM_014510311.2	CYP49a1	0	0.019058	0.010069	0	0.013266	0.015427
XM_014515858.2	CYP6a2 v1	0	0	0	0	0	0
XM_014515914.2	CYP4c3	0	0.074171	0	0.035863	0	0.165047
XM_014515940.2	CYP6a2 v3	0	0.466519	0	0	0.048536	0.221151
XM_045678103.1	CYP4g15 v1	0	0	0	0.256037	0	0
XM_045678766.1	CYP4C1-like	0	0.020655	0	0.100256	0	0.234419
XM_045678796.1	CYP4C1	0	0	0	0	0	0
XM_045680532.1	CYP49a1 v1	0	0	0	0	0	1.20382
XM_045682760.1	CYP6k1 v1	0	82.701	0	91.8436	0.063947	170.42
XM_045682897.1	CYP6k1-like v2	0	0	0	0	0	0
XM_045682982.1	CYP6k1-like	0	0	0.064106	0	0.401813	0
XM_045682923.1	CYP6B5-like	0	0.058925	0	0	0	0
XM_014504190.2	CYP6B2-like	0	0.014344	0.007542	0	0	0.057815
XM_014502677.2	CYP6B5	0	0	0	0	0	181.289
XM_045683908.1	CYP4C1	0	0	0	0	0	0
XM_045683909.1	CYP4C1-like	0	0	0	0	0	0
XM_045683910.1	CYP4C1-like	0	0	0.034011	0	0	0.152482
XM_045683932.1	CYP4C1-like	0	0	0	0	0	0
XM_045683934.1	CYP4C1-like	0	0	0	0	0	0
XM_045684015.1	CYP4C1-like	0	0	0	0	0	0
XM_045684017.1	CYP4V2-like	0	0	0.040143	0	0	0.017924
XM_045684018.1	CYP4C1-like	0	0	0	0	0	0
XM_045684019.1	CYP4C1	0	0	0.011592	0	0	0.090304
XM_045684572.1	CYP4C1 partial	0	0.042687	0	0.082981	0	0.207753
XM_014503231.2	CYP6B5	0	0	0	0	0	0
XM_045685587.1	CYP4C1-like	0	0	0.026124	0	0.067787	0.039871
XM_045678058.1	CYP6B5-like	0	0	0	0	0	43.3019
XM_045686512.1	CYP6B5-like	0	0	0	0	0	0
CYPs are arranged in descending order of TPM of the midgut in A. keiskei-fed larvae.
