# Supplementary material for: An extract from the frass of swallowtail butterfly (Papilio machaon) larvae inhibits HCT116 colon cancer cell proliferation but not other cancer cell types
Source: BMC Genomics. 2023 Dec 4;24:735. doi: 10.1186/s12864-023-09841-0 (PMC10696813; doi:10.1186/s12864-023-09841-0)
Supplement: Supplementary file 5 — Supplementary Material 5 [file 12864_2023_9841_MOESM5_ESM.xlsx]

## Sheet: Sheet1
	Table S4 Weight of samples for extraction of each ingredient before and after freeze drying and weight for each extract.
	The weight of samples.
	Sample	Before freeze-drying	After freeze-drying	Hex ext.	Chl ext.	Met ext.
	A. keiskei-fed larval frass	110 g	26 g	0.30 g	0.37 g	1.1 g
	O. javanica-fed larval frass	190 g	30 g	0.23 g	0.75 g	2.6 g
	F. vulgare-fed larval frass	96 g	23 g	0.22 g	0.41 g	2.43 g
	A. keiskei leaves	230 g	36 g	0.71 g	0.85 g	6.9 g
